# Supplementary material for: Next Generation Sequencing, and Development of a Pipeline as a Tool for the Detection and Discovery of Citrus Pathogens to Facilitate Safer Germplasm Exchange
Source: Plants (Basel). 2024 Jan 30;13(3):411. doi: 10.3390/plants13030411 (PMC10856814; doi:10.3390/plants13030411)
Supplement: Supplementary file 1 [file plants-13-00411-s001.zip]

Archive with 1 entries (1 files):
- plants-2822034-supplementary.pdf
